# Supplementary material for: Long Term Control of Scabies Fifteen Years after an Intensive Treatment Programme
Source: PLoS Negl Trop Dis. 2015 Dec 1;9(12):e0004246. doi: 10.1371/journal.pntd.0004246 (PMC4666486; doi:10.1371/journal.pntd.0004246)
Supplement: S1 File — (CSV) [file pntd.0004246.s002.csv]

village	household_id	study_id	age	gender	housesize	sameroom	scabies	scabies_distribution	scabies_amount	scabies_crusted	impetigo_active	impetigo_amount	impetigo_healed	household_contact
5	90005	10011	0	0	3	2	0				0		0	no
5	90006	10013	40	0	4	2	0				0		1	no
5	90006	10014	12	1	4	1	0				0		0	no
5	90006	10015	14	0	4	1	0				0		1	no
5	90007	10016	40	0	3	3	0				0		1	no
5	90007	10017	15	0	3	3	0				0		1	no
5	90007	10018	11	0	3	3	0				1	1	1	no
5	90008	10019	25	1	5	3	0				0		0	no
5	90008	10020	22	0	5	3	0				0		0	no
5	90008	10021	7	0	5	2	0				0		0	no
5	90008	10022	10	1	5	2	0				1	1	1	no
5	90008	10023	0	1	5	3	0				0		0	no
5	90009	10024	36	1	5	3	0				0		1	no
5	90009	10025	33	0	5	3	0				0		1	no
5	90009	10026	9	1	5	1	0				0		1	no
5	90009	10027	6	0	5	1	0				0		1	no
5	90009	10028	0	1	5	3	0				0		0	no
5	90011	10029	63	1	4	2	0				0		1	no
5	90011	10030	61	0	4	2	0				0		0	no
5	90010	10031	57	1	10	2	0				0		0	no
5	90010	10032	55	0	10	2	0				0		1	no
5	90010	10033	36	0	10	5	0				0		1	no
5	90010	10034	3	0	10	5	0				0		1	no
5	90010	10035	3	0	10	5	0				0		1	yes
5	90010	10037	11	1	10	5	0				0		1	no
5	90014	10038	37	0	3	2	0				0		0	no
5	90014	10039	11	0	3	2	0				0		0	no
5	90017	10040	11	0	6	2	0				0		0	no
5	90017	10041	9	0	6	2	0				0		1	no
5	90015	10042	36	0	5	2	0				0		1	no
5	90015	10043	8	1	5	1	0				0		0	no
5	90012	10044	20	1	4	2	0				0		1	no
5	90016	10045	40	0	7	3	0				0		1	no
5	90016	10046	10	1	7	3	0				1	1	1	no
5	90016	10048	7	0	7	2	0				0		0	no
5	90021	10049	22	0	5	5	0				0		1	no
5	90021	10050	5	0	5	5	0				0		1	no
5	90021	10051	2	0	5	5	0				0		0	no
5	90021	10052	0	1	5	5	0				1	1	0	no
5	90017	10053	34	1	6	3	0				0		0	no
5	90018	10054	33	1	4	2	0				0		0	no
5	90018	10055	33	0	4	2	0				0		0	no
5	90018	10056	9	0	4	2	0				0		1	no
5	90018	10057	3	1	4	2	0				1	1	1	no
5	90019	10058	52	1	2	2	0				1	1	0	no
5	90019	10059	45	0	2	2	0				0		0	no
5	90020	10060	21	0	3	2	0				1	1	1	no
5	90022	10061	22	1	1	1	0				0		0	no
5	90005	10062	29	1	3	3	0				0		0	no
5	90006	10063	15	1	4	3	0				0		0	no
5	90006	10064	14	1	4	3	0				0		1	no
5	90006	10065	13	1	4	3	0				0		0	no
5	90020	10066	13	0	3	1	0				0		1	no
5	90015	10067	41	1	5	2	0				0		0	no
5	90015	10068	13	1	5	2	0				0		0	no
5	90020	10069	15	0	3	2	0				0		1	no
5	90017	10070	15	0	4	1	0				0		1	no
5	90015	10071	15	1	5	2	0				0		0	no
5	90006	10072	40	1	4	2	0				0		0	no
5	90005	10073	12	0	4	1	0				0		0	no
2	90026	10077	39	0	5	2	0				0		0	no
2	90026	10078	5	0	5	2	0				0		0	no
2	90026	10079	10	1	5	1	0				1	1	0	no
2	90026	10080	13	0	5	2	0				0		1	no
2	90027	10081	34	1	4	4	0				0		0	no
2	90027	10082	39	0	4	4	0				0		1	no
2	90027	10083	3	0	4	4	0				1	1	1	no
2	90027	10084	10	1	4	4	0				0		1	no
2	90024	10085	40	1	4	2	0				0		0	no
2	90024	10086	32	0	4	2	0				0		0	no
2	90031	10087	10	1	2	2	0				1	2	1	no
2	90024	10088	8	1	4	2	0				0		0	no
2	90024	10089	6	0	4	2	0				0		1	no
2	90031	10090	57	0	2	2	0				0		0	no
2	90025	10091	55	1	2	2	0				0		0	no
2	90025	10092	52	0	2	2	0				0		0	no
2	90028	10093	53	1	2	2	0				0		0	no
2	90029	10094	39	0	5	3	0				0		0	no
2	90029	10095	3	1	5	2	0				0		1	no
2	90029	10096	0	1	5	3	0				0		0	no
2	90029	10097	6	1	5	2	0				0		0	no
2	90030	10098	37	0	4	3	0				0		0	no
2	90030	10099	13	0	4	3	0				0		1	no
2	90030	10100	8	1	4	3	0				0		1	no
2	90030	10101	78	0	4	1	0				0		0	no
2	90032	10102	13	0	2	1	0				0		0	no
2	90033	10103	78	0	1	1	0				0		0	no
2	90034	10104	65	0	2	1	0				0		0	no
2	90034	10105	7	1	2	1	0				0		0	no
2	90035	10106	33	1	4	4	0				0		0	no
2	90035	10107	31	0	4	4	0				0		0	no
2	90036	10108	15	0	2	2	0				0		1	no
2	90035	10109	4	1	4	4	0				1	1	1	no
2	90035	10110	3	1	4	4	0				1	1	0	no
2	90036	10111	14	0	2	2	0				0		0	no
2	90037	10112	35	1	6	2	0				0		0	no
2	90037	10113	35	0	6	2	0				0		0	no
2	90037	10114	19	0	6	3	0				0		0	no
2	90037	10115	15	1	6	2	0				0		0	no
2	90037	10116	6	0	6	3	0				0		0	no
2	90038	10117	41	0	4	2	0				0		0	no
2	90038	10118	16	1	4	2	0				0		1	no
2	90038	10119	7	0	4	2	0				0		0	no
2	90038	10120	8	1	4	2	0				0		1	no
2	90039	10121	41	1	3	2	0				0		0	no
2	90039	10122	9	1	3	1	0				0		1	no
1	90040	10123	57	1	4	2	0				0		0	no
1	90040	10124	55	0	4	2	0				1	1	0	yes
1	90040	10125	21	0	4	1	0				0		0	no
1	90040	10126	15	1	4	1	0				0		1	yes
1	90041	10127	64	0	8	3	0				0		0	no
1	90042	10128	78	0	1	1	0				0		1	no
1	90043	10129	60	1	7	1	0				0		0	yes
1	90046	10131	78	0	1	1	0				0		0	no
1	90047	10132	42	0	5	2	0				0		1	no
1	90047	10133	23	0	5	2	0				0		0	yes
1	90047	10134	3	1	5	2	0				0		0	no
1	90044	10135	78	0	1	1	0				1	1	0	no
1	90045	10136	70	0	1	1	0				0		0	no
1	90048	10137	88	1	4	1	0				0		1	no
1	90048	10138	70	0	4	3	0				0		0	no
1	90048	10139	16	0	4	3	0				0		0	no
1	90048	10140	55	0	4	3	0				0		0	no
1	90043	10141	4	0	7	4	0				0		0	yes
1	90043	10142	3	0	7	4	0				0		0	yes
1	90043	10143	1	1	7	4	0				0		0	yes
1	90043	10144	25	0	7	4	0				0		0	no
1	90049	10145	16	0	1	1	0				0		1	no
1	90050	10146	57	1	3	2	0				0		0	no
1	90050	10147	57	0	3	2	0				0		1	no
1	90051	10148	33	0	7	2	0				0		0	no
1	90051	10149	19	1	8	2	0				0		1	no
1	90051	10150	12	0	8	4	0				0		0	no
1	90051	10151	11	1	8	4	0				0		1	no
1	90051	10152	11	1	8	4	0				0		0	no
1	90051	10153	6	1	8	4	0				0		0	no
1	90052	10154	80	0	2	1	0				0		0	no
1	90052	10155	19	1	2	1	0				0		0	no
1	90053	10157	15	1	5	2	0				0		0	no
1	90053	10158	9	1	5	2	0				1	2	1	no
1	90053	10159	6	0	5	3	0				0		1	no
1	90054	10160	80	1	2	2	0				0		0	no
1	90054	10161	75	0	2	2	0				0		0	no
1	90084	10162	80	1	2	1	0				0		0	no
1	90055	10163	70	0	3	1	0				0		1	no
1	90056	10165	70	0	2	1	0				0		0	no
1	90057	10166	65	0	3	3	0				1	1	0	no
1	90057	10167	16	0	3	3	0				1	1	0	no
1	90058	10168	80	1	1	1	0				0		0	no
1	90059	10169	55	1	2	2	0				0		1	no
1	90053	10170	58	1	5	3	0				0		0	no
1	90061	10171	35	1	5	5	0				0		1	no
1	90061	10172	8	0	5	5	0				0		0	no
1	90061	10173	5	0	5	5	0				0		0	no
1	90061	10174	33	0	5	5	0				1	1	0	no
1	90061	10175	0	0	5	5	0				0		0	no
1	90062	10176	47	0	5	4	0				0		0	no
1	90062	10177	18	1	5	1	0				0		0	no
1	90062	10178	12	0	5	4	0				0		0	no
1	90062	10179	7	0	5	4	0				0		0	no
1	90062	10180	4	1	5	4	0				0		0	no
1	90063	10181	28	1	4	4	0				1	1	0	no
1	90063	10183	5	0	4	4	0				0		0	no
1	90063	10184	3	0	4	4	0				0		0	no
1	90064	10185	30	0	4	4	0				0		0	no
1	90064	10188	2	0	4	4	0				0		0	no
1	90065	10191	3	0	6	6	0				1	1	0	no
1	90066	10192	30	0	4	4	0				0		0	no
1	90066	10193	6	1	4	4	0				0		1	no
1	90066	10194	3	0	4	4	0				0		0	no
1	90666	10195	3	0	4	4	0				0		0	no
1	90067	10196	57	0	6	2	0				0		0	no
1	90067	10197	27	0	6	3	0				0		0	no
1	90067	10198	2	1	6	3	0				0		0	no
1	90067	10199	3	0	6	2	0				0		0	no
1	90068	10200	54	1	4	3	0				0		0	no
1	90068	10201	50	0	4	1	0				0		0	no
1	90069	10202	35	0	6	4	0				0		0	no
1	90069	10203	4	1	6	4	0				0		0	no
1	90069	10204	8	0	6	1	0				0		0	no
1	90069	10205	4	0	6	4	0				0		0	no
1	90069	10206	35	1	6	4	0				0		0	no
1	90070	10207	38	1	7	4	0				0		0	no
1	90070	10209	9	0	6	2	0				0		0	no
1	90070	10210	3	0	6	4	0				0		0	no
1	90071	10213	50	0	5	2	0				0		0	no
1	90071	10214	9	0	5	3	0				0		0	no
1	90071	10215	16	0	5	1	0				0		0	no
1	90071	10216	12	1	5	3	0				0		1	no
1	90072	10218	80	0	2	2	0				0		0	yes
1	90072	10219	30	0	2	2	0				0		0	no
1	90073	10221	4	0	6	2	0				0		0	no
1	90073	10222	7	0	6	2	0				0		0	no
1	90073	10224	1	1	6	3	0				0		0	no
1	90074	10225	40	0	4	2	0				0		0	no
1	90074	10226	17	0	4	1	0				0		0	no
1	90074	10227	7	1	4	2	0				0		0	no
1	90075	10228	48	1	6	3	0				0		0	no
1	90075	10229	15	1	5	1	0				0		0	no
1	90075	10230	9	1	5	2	0				0		0	no
1	90075	10231	6	0	5	2	0				0		0	no
1	90075	10232	0	1	5	3	0				0		0	no
1	90076	10233	55	1	4	3	0				0		0	no
1	90076	10234	48	0	4	3	0				0		0	no
1	90076	10235	20	0	4	1	0				0		0	no
1	90076	10236	2	1	4	3	0				0		0	no
1	90077	10237	40	1	5	1	0				0		0	no
1	90077	10238	14	0	5	3	0				0		0	no
1	90077	10239	16	1	5	1	0				0		0	no
1	90077	10240	12	0	6	3	0				0		0	no
1	90077	10241	9	0	6	3	0				0		0	no
1	90078	10242	55	1	6	3	0				0		0	no
1	90078	10243	58	0	6	2	0				0		0	no
1	90078	10244	20	0	6	2	0				0		0	no
1	90078	10245	9	1	6	1	0				0		0	no
1	90078	10246	6	1	6	3	0				0		1	no
1	90078	10247	0	1	6	2	0				0		0	no
1	90041	10248	10	0	8	3	0				0		0	no
1	90041	10249	27	0	8	3	0				0		0	no
1	90041	10250	7	1	8	5	0				0		0	no
1	90041	10251	10	1	8	5	0				0		0	no
1	90041	10252	12	0	8	5	0				0		0	no
1	90041	10253	40	0	8	5	0				0		0	no
1	90041	10254	1	0	8	5	0				0		1	no
1	90079	10255	68	0	7	4	0				0		0	no
1	90079	10256	7	0	7	2	0				0		0	no
1	90080	10257	25	0	3	3	0				0		0	no
1	90080	10258	1	0	3	3	0				0		0	no
1	90081	10259	30	0	4	4	0				0		0	no
1	90081	10260	8	0	4	4	0				0		0	no
1	90081	10261	6	1	4	4	0				0		0	no
1	90082	10263	28	0	8	3	0				0		0	no
1	90082	10264	11	1	8	2	0				1	1	1	no
1	90082	10265	6	0	8	2	0				0		0	no
1	90082	10266	4	0	8	2	0				0		0	no
1	90082	10267	2	0	8	3	0				0		0	no
1	90082	10268	8	1	8	2	0				1	1	0	no
1	90083	10269	63	1	6	3	0				0		0	no
1	90083	10270	60	0	6	3	0				0		0	no
1	90083	10272	6	0	6	3	0				0		0	no
1	90086	10273	46	1	5	2	0				0		1	no
1	90086	10274		0	5	2	0				0		1	no
1	90086	10275	6	0	5	3	0				0		0	no
1	90086	10276	8	0	5	3	0				0		0	no
1	90086	10277	10	0	5	3	0				0		0	no
1	90087	10280	18	0	7	1	0				0		1	no
1	90087	10281	8	1	7	5	0				0		1	no
1	90087	10283	3	1	7	5	0				0		0	no
1	90087	10284	1	0	7	5	0				0		0	no
1	90082	10285	38	0	8	1	0				0		0	no
1	90088	10286	84	1	1	1	0				0		0	no
1	90089	10287	49	1	8	4	0				0		0	no
1	90089	10288	45	0	8	4	0				0		1	no
1	90089	10289	19	1	8	2	0				0		0	no
1	90089	10290	13	0	8	2	0				1	1	0	no
1	90089	10291	5	0	8	4	0				0		0	no
1	90089	10292	3	1	8	4	0				1	1	1	no
1	90090	10293	30	1	4	2	0				0		0	no
1	90090	10294	28	0	4	2	0				0		0	no
1	90090	10295	10	1	4	1	0				0		0	no
3	90091	10297	23	0	5	5	0				0		1	no
3	90091	10298	33	0	5	5	0				0		1	no
3	90091	10299	3	0	5	5	0				0		1	no
3	90091	10300	15	0	5	5	0				0		1	no
3	90091	10301	9	0	5	5	0				0		1	no
3	90093	10302	25	1	2	2	0				0		0	no
3	90092	10303	25	0	4	3	0				0		1	no
3	90092	10304	9	0	4	4	0				0		0	no
3	90092	10305	2	1	4	3	0				0		1	no
3	90094	10306	29	1	3	3	0				0		1	no
3	90095	10307	60	0	4	4	0				0		1	yes
3	90096	10308	41	1	8	3	0				0		0	no
3	90096	10309	38	0	8	2	0				0		0	no
3	90096	10310	16	0	8	3	0				0		1	no
3	90096	10311	10	0	8	3	0				0		0	no
3	90096	10312	11	0	8	3	0				0		0	no
3	90096	10313	9	1	8	3	0				0		0	no
3	90096	10314	6	1	8	3	0				0		1	no
3	90096	10315	4	1	8	2	0				0		1	no
3	90097	10316	34	0	7	4	0				0		0	no
3	90097	10317	36	1	7	4	0				0		0	no
3	90097	10318	12	0	7	3	0				0		1	no
3	90097	10319	9	0	7	3	0				0		1	no
3	90097	10320	7	1	7	4	0				0		0	no
3	90097	10321	6	1	7	4	0				0		0	no
3	90097	10322	4	0	7	4	0				1	2	1	no
3	90098	10323	29	0	6	4	0				0		0	no
3	90098	10324	8	0	6	2	0				0		0	no
3	90098	10325	10	1	6	2	0				0		1	no
3	90098	10326	2	1	6	4	0				0		0	no
3	90098	10327	0	0	6	4	0				0		0	no
3	90099	10328	23	0	6	4	0				0		0	no
3	90099	10329	5	1	6	4	0				0		0	no
3	90099	10330	3	0	6	4	0				0		0	no
3	90099	10331	0	1	6	4	0				0		0	no
3	90100	10332	37	1	8	2	0				0		0	no
3	90100	10333	29	0	8	2	0				0		1	no
3	90100	10334	13	0	8	6	0				0		0	no
3	90100	10335	11	0	8	6	0				0		1	no
3	90100	10336	6	1	8	6	0				0		0	yes
3	90100	10337	5	0	8	6	0				0		0	no
3	90100	10338	1	1	8	6	0				0		0	no
3	90101	10340	60	0	2	1	0				0		0	no
3	90101	10341	14	0	2	1	0				0		1	no
3	90102	10342	35	1	4	2	0				0		1	no
3	90102	10343	35	0	4	2	0				0		0	no
3	90102	10344	13	1	4	2	0				1	1	1	no
3	90102	10345	8	1	4	2	0				0		1	no
3	90103	10346	25	1	6	3	0				0		0	no
3	90103	10347	56	0	6	3	0				0		0	no
3	90103	10348	23	0	6	3	1	3 4	2	0	1	1	1	no
3	90103	10349	17	0	6	3	0				1	1	1	no
3	90103	10350	9	1	6	3	0				0		1	no
3	90103	10351	0	1	6	3	0				0		0	no
3	90104	10352	45	1	5	2	0				0		0	no
3	90104	10353	39	0	5	2	0				0		0	no
3	90104	10354	14	0	5	3	0				0		1	no
3	90104	10355	12	0	5	3	0				0		1	no
3	90104	10356	8	0	5	3	0				0		0	no
3	90106	10357	14	0	7	2	0				0		1	no
3	90106	10358	9	0	7	2	0				0		1	yes
3	90105	10359	45	1	5	2	0				0		0	no
3	90105	10360	37	0	4	2	0				0		0	no
3	90105	10361	12	0	5	2	0				0		0	no
3	90107	10363	45	1	4	4	0				0		0	no
3	90107	10364	30	0	4	4	0				0		1	no
3	90107	10365	4	0	4	4	0				0		0	no
3	90107	10366	6	1	4	4	0				1	1	1	no
3	90108	10367	42	0	5	2	0				0		0	no
3	90108	10368	20	0	5	3	0				0		1	no
3	90108	10369	12	0	5	3	0				0		0	no
3	90108	10370	7	0	5	3	0				0		0	no
3	90109	10371	40	0	3	3	0				0		1	no
3	90112	10372	16	1	2	1	0				0		1	no
3	90109	10373	12	0	3	3	0				0		0	no
3	90112	10374	15	1	2	1	0				0		1	no
3	90110	10375	44	1	6	2	0				0		1	no
3	90110	10376	41	0	6	2	0				0		0	no
3	90110	10377	7	0	6	3	0				0		1	no
3	90111	10378	38	1	7	4	0				0		0	no
3	90111	10379	32	0	7	3	0				0		0	no
3	90111	10380	12	0	7	3	0				0		1	no
3	90111	10381	11	1	7	4	0				0		1	no
3	90111	10382	7	0	7	3	0				0		0	no
3	90111	10383	5	1	7	4	0				0		0	no
3	90111	10384	2	1	7	4	0				0		0	no
3	90113	10385	33	0	4	2	0				0		1	no
3	90113	10386	12	0	4	2	0				0		1	no
3	90113	10388	5	1	4	2	0				0		1	no
3	90113	10389	35	1	4	2	0				0		0	no
3	90114	10390	39	0	3	3	0				0		0	no
3	90115	10391	38	0	2	2	0				0		0	no
3	90115	10392	6	1	2	2	0				0		0	no
3	90093	10393	17	0	2	2	0				0		1	no
4	90116	10394	30	1	6	1	0				0		0	no
3	90108	10395	15	1	5	5	0				0		0	no
4	90116	10396	80	1	6	1	0				0		0	no
4	90116	10398	75	0	6	1	0				0		0	no
4	90116	10399	8	1	6	3	0				0		0	no
4	90117	10400	27	1	3	1	0				0		0	no
4	90117	10401	78	0	6	1	0				0		0	no
4	90118	10402	70	1	3	1	0				0		0	no
4	90118	10403	11	1	3	2	0				1	1	1	no
4	90119	10404	70	0	6	1	0				0		0	no
4	90119	10405	5	1	6	5	0				0		0	no
4	90119	10406	7	1	6	5	0				1	1	1	no
4	90120	10407	80	0	2	2	0				0		0	no
4	90120	10408	5	1	2	2	0				1	1	1	no
4	90121	10409	40	0	1	1	0				0		0	no
4	90127	10410	6	1	3	3	0				1	1	1	no
4	90122	10411	23	0	3	2	0				0		0	no
4	90122	10412	10	1	3	1	0				0		0	no
4	90123	10413	7	0	7	3	0				0		0	no
4	90123	10414	4	0	7	3	0				0		0	no
4	90124	10415	68	1	2	2	0				0		0	no
4	90124	10416	3	1	2	2	0				0		0	no
4	90125	10417	21	0	2	2	0				0		0	no
4	90126	10418	40	1	1	1	0				0		0	no
1	90128	10419	51	1	5	2	0				0		0	no
4	90123	10420	39	0	7	2	0				1	1	0	no
4	90123	10421	17	0	7	3	0				0		0	no
4	90124	10422	45	1	5	2	0				0		0	no
4	90122	10424	30	1	3	2	0				0		0	no
4	90119	10426	28	1	7	3	0				0		0	no
4	90119	10427	2	0	7	3	0				0		1	no
4	90123	10428	40	1	7	2	0				0		1	no
4	90123	10429	14	1	7	2	0				0		1	no
4	90123	10430	12	1	7	2	0				0		1	no
